# Supplementary material for: Comparison of switching bipolar ablation with multiple cooled wet electrodes and switching monopolar ablation with separable clustered electrode in treatment of small hepatocellular carcinoma: A randomized controlled trial
Source: PLoS One. 2018 Feb 8;13(2):e0192173. doi: 10.1371/journal.pone.0192173 (PMC5805261; doi:10.1371/journal.pone.0192173)
Supplement: S4 File — (XLSX) [file pone.0192173.s004.xlsx]

## Sheet: All
Gender	Case No.	Group	Age	Tumor size	Perivascular tumor	etiology	active tip length (cm)	Ablation time(min)	Room occupying time(min)	Energy(kcal)	No. of ablations	Sufficient peritumoral margin	Technical efficacy	Dmax	Dmin	Dv	Ablation volume	Major Complication	LTP	IDR	EM	local_days	IDR_days	Total_days
M	S001	1	57	1.3	1	HBV	2.5	13	40	31.52	1	1	1	5.327	4.15	6.202	71.7531	0	0	0	0	988	988	988
M	S002	2	69	1.8	0	HBV	2	15	130	18.98	5	1	1	5.558	3.981	6.032	69.8474	0	0	0	0	900	900	900
F	S003	1	33	1.5	0	NBNC	2	12	40	22.63	2	1	1	4.079	3.645	4.622	35.9633	0	0	0	0	941	941	941
M	S004	2	44	2	0	HBV	2.5	19	50	40.99	5	1	1	4.948	4.096	4.879	51.7486	0	0	1	0	311	197	311
M	S005	1	75	1.4	0	HBV	2	6	35	13.96	1	1	1	4.433	3.745	3.681	31.9811	0	0	0	0	914	914	914
M	S006	2	53	1.7	1	HBV	2	16	60	15.73	2	1	1	4.318	3.741	4.097	34.635	0	0	0	0	801	801	801
F	S007	2	55	1.5	1	HBV	2.5	22	80	46.94	1	1	1	5.734	5.41	6.311	102.455	0	0	0	0	862	862	862
F	S008	1	54	3.12	1	HBV	2.5	10	70	15.9	1	0	1	4.923	4.134	5.055	53.8394	0	0	0	0	893	893	893
F	S009	2	63	1.5	0	HBV	2.5	22	125	34.2	2	0	0	5.739	3.92	5.703	67.1435	1	1	0	0	33	938	938
M	S010	1	59	1.5	1	HCV	2.5	17	105	32.7	1	1	1	5.802	2.968	5.831	52.5488	0	0	0	0	931	931	931
F	S011	1	62	1.5	0	HBV	2	4.5	100	7.4	1	1	1	3.359	2.943	3.307	17.1085	0	0	0	0	889	889	889
M	S012	2	61	2.6	1	HBV	2	8	60	13.96	1	0	1	4.211	3.942	3.233	28.0857	0	0	0	0	954	954	954
M	S013	2	42	1.9	1	HBV	2	10	50	14.37	1	0	1	4.544	3.097	3.37	24.8192	0	0	0	0	823	823	823
F	S014	2	74	2	0	HCV	2	10	80	17.93	1	0	1	5.539	3.837	5.897	65.5893	0	0	1	0	891	331	891
F	S015	1	63	2.51	0	HBV	2	5	50	13.7	1	1	1	5.12	4.452	6.86	81.8328	0	0	1	0	915	84	915
M	S017	1	68	1.2	0	HBV	2	22	40	NA	1	1	1	5.808	4.343	5.549	73.2503	0	0	1	0	912	799	912
M	S018	2	62	1.5	0	HBV	2	9	35	6.69	1	1	1	4.302	3.77	4.109	34.876	0	0	0	0	917	917	917
M	S019	1	68	3	0	HBV	2.5	12	35	17	1	0	1	5.16	3.818	5.193	53.5405	0	0	1	0	913	434	913
M	S020	2	58	1.8	0	HCV	2.5	12	50	13.94	1	0	1	5.83	4.345	6.367	84.4057	0	0	0	0	885	885	885
F	S021	1	68	2.1	0	HBV	2.5	9	40	9.09	1	0	1	4.804	3.795	4.981	47.5236	0	0	0	0	848	848	848
F	S022	1	54	1.5	0	HBV	2.5	12	40	8.35	2	1	1	5.102	4.158	6.979	77.4812	0	1	0	0	430	871	871
M	S024	2	65	2.6	0	alcohol	2, 2.5	18	75	34.5	4	0	1	4.573	4.201	3.791	38.1141	0	0	0	0	875	875	875
M	S025	2	57	1.5	0	HBV	2	10.5	30	14.38	2	0	1	5.123	4.079	3.429	37.4994	0	0	1	0	914	628	914
M	S026	1	60	1.6	1	HBV	2	6	45	6.57	1	1	1	4.601	3.384	4.715	38.4187	0	1	1	0	332	332	900
M	S027	2	62	1.5	0	HBV	2	18	120	20.26	3	0	1	5.565	2.735	4.6	36.6403	0	0	1	0	850	396	850
M	S028	2	50	3.1	1	HBV	2.5	28	70	53.67	6	0	1	6.973	4.772	5.657	98.511	0	0	0	0	841	841	841
M	S029	1	48	2.3	0	HBV	2.5	15	25	12.38	2	1	1	5.756	3.72	6.4	71.717	0	0	0	0	900	900	900
M	S031	1	70	3.6	1	HBV	2.5	6	115	8	2	0	1	4.846	4.028	3.313	33.8433	0	0	1	0	773	178	773
	S031	1		2.5	0	HBV	2.5	12		16	2	1	1	7.226	5.895	5.399	120.358	0	1	1	0	693	178	773
M	S032	2	46	2.4	0	HBV	2	12	65	30.07	1	0	1	5.153	3.903	4.405	46.3642	0	0	0	0	814	814	814
M	S033	2	48	2.1	0	HBV	2.5	17	80	44.88	3	1	1	5.936	4.995	4.716	73.1782	0	0	1	0	798	724	798
M	S034	2	65	1.73	1	HBV	2	15	65	17.14	2	0	1	6.647	3.119	4.292	46.5671	0	1	0	0	609	889	889
M	S035	1	53	1	0	HBV	2.5	10	115	9.88	2	1	1	4.604	3.875	5.598	52.2659	0	0	0	0	786	786	786
F	S036	1	72	1.6	0	NBNC	2	9	95	11.58	2	0	1	5.936	3.868	4.579	55.0211	0	0	0	0	172	172	172
	S036	1		1.8	0	NBNC	2	6		5.79	1	1	1	4.423	3.716	4.864	41.8374	0	0	0	0	172	172	172
M	S037	1	55	1.5	0	HBV	2.5	6	85	8.04	2	1	1	4.423	3.716	4.864	41.8374	0	0	1	0	828	278	828
	S037	1		1.1	0	HBV	2.5	6		8	1	0	1	6.321	3.728	5.492	67.7284	0	1	0	0	278	828	828
M	S038	1	69	1.6	0	HCV	2.5	10	80	10.15	3	1	1	5.741	4.571	4.33	59.4655	0	0	1	0	833	59	833
F	S039	1	69	3.5	0	HBV	2.5	16	70	20.92	2	1	1	5.602	4.706	6.499	89.6644	0	0	0	0	786	786	786
M	S041	1	57	3.3	0	HBV	2.5	14	65	17.983	3	0	1	7.676	6.281	4.442	112.078	없음	1	0	0	599	889	889
F	S042	2	75	1.5	0	HBV	2.5	17	65	27.55	5	1	1	5.569	4.419	4.191	53.9756	0	0	1	0	841	652	841
F	S043	2	73	1.4	1	HBV	2	8	65	14.37	1	1	1	5.747	4.621	4.6	63.9313	0	0	1	0	319	32	319
M	S044	2	57	2	0	HBV	2	10.5	45	15.35	4	1	1	5.643	3.935	3.623	42.1019	0	0	0	0	771	771	771
M	S045	1	58	2.52	0	HBV	2.5	15	80	19.73	1	1	1	5.837	4.594	6.535	91.7075	0	0	0	0	835	835	835
M	S047	2	62	2.7	1	HCV	2.5	10	45	21.63	1	1	1	5.264	3.97	3.558	38.9126	0	0	1	1	817	235	817
M	S048	1	69	1.2	0	alcohol	2	6	65	7.61	1	0	0	5.579	3.268	4.278	40.8186	0	1	1	0	819	819	819
M	S049	2	74	1.3	0	NBNC	2	5	50	10.76	1	1	1	3.92	2.416	3.51	17.3968	0	0	1	0	771	122	771
M	S050	2	70	1	0	HCV	2	6		NA	1	0	1	4.44	3.09	4.241	30.4501	0	1	1	0	123	123	808
	S050	2		3.71	0	HCV	2	15	95	NA	2	0	1	4.471	4.506	3.363	35.4569	0	0	0	0	808	808	808
M	S051	1	61	2.2	1	HCV	2	8	55	8.65	2	1	1	7.16	3.31	4.216	52.2902	0	0	1	0	762	390	762
M	S053	2	61	2.3	0	HBV	2	20	55	49.76	3	1	1	5.122	3.404	5.391	49.19	0	0	0	0	752	752	752
F	S054	2	62	2.6	0	HBV	2	18	50	39.44	2	1	1	6.478	5.174	6.151	107.893	0	0	1	0	810	323	810
F	S055	1	52	1.14	0	HBV	2	10	40	14.62	3	1	1	5.303	3.647	5.226	52.8939	0	0	0	0	784	784	784
M	S056	1	69	1.4	0	HBV	2	10	45	8.9	2	0	1	3.768	2.941	4.086	23.6964	0	0	0	0	904	904	904
M	S057	2	40	2.4	1	alcohol	2	8	65	NA	1	0	1	4.516	4.039	4.642	44.311	0	0	0	0	760	760	760
M	S058	1	58	2.3	0	HBV	2	8.5	45	11.15	3	1	1	5.903	4.966	5.972	91.6173	1	0	0	0	463	463	463
F	S059	2	71	1.2	0	HCV	2	14	55	33.83	4	0	Technical failure	5.143	4.321	5.101	59.3246	0		Technical failure
M	S060	2	69	2.5	0	HBV	2	16.5	60	29.03	1	0	1	6.129	3.426	5.178	56.9007	0	0	1	0	788	119	788
M	S061	1	53	2.1	1	HBV	2	10	40	11.55	1	1	1	4.494	3.91	4.735	43.542	0	0	0	0	811	811	811
M	S063	2	74	1	0	HBV	2	7	70	9.1	2	1	1	3.864	2.882	5.739	33.4461	0	0	1	0	408	408	408
M	S064	1	50	1.1	0	HBV	2	8	45	7.95	1	1	1	3.998	3.788	4.41	34.9518	0	0	0	0	814	814	814
M	S065	2	71	2.6	0	HBV	2	30.5	70	NA	6	1	1	6.364	4.223	5.841	82.1518	0	1	1	0	232	232	369
M	S066	1	57	2.8	0	HBV	2.5	21.7	84	NA	5	1	1	6.19	4.466	5.056	73.1467	0	0	1	0	834	242	834
M	S067	1	46	1.9	0	HBV	2	14	45	NA	2	1	1	5.283	4.29	7.657	90.8186	0	0	0	0	636	636	636
M	S068	2	72	2.9	1	NBNC	2.5	18	60	18.67	1	1	1	6.313	4.794	4.876	77.2282	0	1	1	0	406	610	637
M	S069	2	75	1.72	0	alcohol	2	17	45	10.37	2	1	1	5.018	3.113	3.743	30.5991	0	0	0	0	641	641	641
M	S070	1	71	1.7	0	HBV	2	9	40	24.05	2	1	1	5.716	3.207	5.18	49.6935	0	0	0	0	823	823	823
M	S071	2	74	1	0	HCV	2	10	35	12.05	1	1	1	6.376	4.473	5.665	84.5523	0	0	1	0	798	494	798
M	S072	2	61	1.5	0	HBV	2.5	8		12.61	3	1	1	4.087	3.551	4.173	31.6944	0	0	1	0	808	227	808
	S072	2		2.9	0	HBV	2.5	16	80	21.7	3	1	1	5.872	3.751	7.308	84.2384	0	0	1	0	808	227	808
M	S073	1	61	2.6	0	HBV	3	14	45	17.29	2	1	1	5.461	4.944	4.743	67.0166	0	0	0	0	604	604	604
F	S075	2	61	2.54	0	HBV	2.5	12	55	18.89	2	0	1	5.266	3.604	5.591	55.5307	0	0	0	0	836	836	836
M	S076	2	60	2.6	0	HBV	2.5	17	40	28.83	4	1	1	5.307	4.246	6.079	71.6869	0	0	1	0	791	249	791
M	S077	1	51	2.8	0	HBV	2.5	20	50	NA	1	0	1	6.012	4.565	5.554	79.7708	0	0	1	0	794	794	794
